# Supplementary material for: Renal expression and urinary excretion of liver‐type fatty acid‐binding protein in cats with renal disease
Source: J Vet Intern Med. 2020 Feb 22;34(2):761–9. doi: 10.1111/jvim.15721 (PMC7096645; doi:10.1111/jvim.15721)
Supplement: Supplementary file 1 — Table S1 Individual information and urinary and serum biochemical data in 134 cats, related to Figures 2, 4, 5, and 6. [file JVIM-34-761-s001.xlsx]

## Sheet: Supplemental table
Supplemental Table 1. Individual information and urinary and serum biochemical data in 134 cats, related to Fig 2, 4, 5, and 6.
IRIS stage	Case no.	Age	Breed	Sex	B.W (kg)	sL-FABP (ng/mL)	Log sL-FABP	uL-FABP (ng/mL)	uCre (mg/mL)	uL-FABP/uCre	Log uL-FABP/uCre	SDMA (μg/dL)	Log SDMA	BUN (mg/dL)	Log BUN	sCre (mg/dL)	Log sCre	TP (g/dL)	Alb (g/dL)	ALT (U/L)	Glu (mg/dL)	Ca (mg/dL)	P (mg/dL)	USG	Others
	1	16	Mix	S	2.8	39.27	1.59406	2.219	1.64715	1.34718	0.129425	17	1.23045	32	1.50515	1.4	0.146128	5.1	2.5	21	194	9.3	4.9	1.024
	2	12	Munchikin	S	3.55	58.224	1.7651	0.721	2.96274	0.243356	-0.613758	15	1.17609	24	1.38021	1.1	0.0413927	7	2.7	63	81	9.1	4.8	1.014
	3	11	Mix	C	4.34	32.556	1.51263	0.593	4.27833	0.138606	-0.858219	9	0.954243	27	1.43136	1.4	0.146128	6.8	3.2	80	86	9.7	3.4	1.04
	4	10	Mix	S	3.14	25.368	1.40429	0.721	6.77262	0.106458	-0.972822	9	0.954243	28	1.44716	1.1	0.0413927	10.1	2.5	16	108	9.1	5	1.04
	5	6M	Mix	C	3.15	15.698	1.19584	1.726	4.2251	0.408512	-0.388796	13	1.11394	26	1.41497	1.2	0.0791812	6.1	3.6	40	96	11	8.8	1.04	Normal
	6	6M	Mix	C	3.25	18.204	1.26017	1.058	3.70798	0.28533	-0.544652	14	1.14613	27	1.43136	1.4	0.146128	6.1	3.5	39	117	10.4	9.3	1.04
	7	6M	Mix	C	3.16	18.222	1.2606	0.978	4.32395	0.226182	-0.645542	12	1.07918	31	1.49136	0.8	-0.09691	6.8	3.8	70	104	10.7	8.7	1.04
	8	1	Mix	C	4.62	32.206	1.50794	0.613	5.99696	0.102218	-0.990471	9	0.954243	25	1.39794	1.3	0.113943	7.2	3.4	47	190	10.2	3.6	1.04
	9	5M	Mix	C	3.62	38.594	1.58652	0.859	2.41521	0.355663	-0.448962	11	1.04139	30	1.47712	0.9	-0.0457575	6.3	3.7	106	87	10.7	8.8	1.04
	10	12	Mix	C	4.12	60.682	1.78306	18.034	3.70798	4.86356	0.686954	17	1.23045	37	1.5682	1.2	0.0791812	6.5	3.1	137	164	9.3	3.2	1.04
	11	15	Mix	S	2.76	614.51	2.78853	128.481	1.04639	122.785	2.08915	12	1.07918	33	1.51851	1	0	6.5	2.5	238	74	8.7	4.6	1.022
	12	13	Mix	S	3.15	41.338	1.61635	4.105	3.63194	1.13025	0.0531746	11	1.04139	32	1.50515	1.4	0.146128	7.1	3.3	292	96	10	5.1	1.04
	13	14	Mix	S	3.4	142.13	2.15269	3.661	4.60532	0.79495	-0.0996604	12	1.07918	38	1.57978	0.5	-0.30103	6.1	3.1	99	122	9.1	4.4	1.026
	14	2	Mix	S	3.28	64.368	1.80867	1.249	6.21749	0.200885	-0.697053	9	0.954243	34	1.53148	1	0	7.9	3.2	72	80	9.9	5.5	1.04
	15	6M	Mix	C	4.36	44.686	1.65017	5.161	4.32395	1.19358	0.0768528	8	0.90309	25	1.39794	0.8	-0.09691	7.4	3.5	53	111	10.7	7.7	1.04	Normal
	16	15	Mix	S	2.78	48.854	1.6889	1.89	2.52928	0.747249	-0.126535	12	1.07918	40	1.60206	1.2	0.0791812	5.9	2.8	277	94	9.7	7.3	1.01
	17	1	Mix	C	4.05	21.718	1.33682	1.787	4.60532	0.388029	-0.411136	10	1	25	1.39794	1	0	6.9	3.7	46	93	10.5	7.9	1.04	Normal
	18	2	Mix	C	4.14	17.37	1.2398	1.502	6.21749	0.241577	-0.616945	10	1	12	1.07918	0.6	-0.221849	6.4	3	83	88	10.1	5.4	1.04
	19	11	Mix	S	3.3	25.634	1.40882	0.681	0.453232	1.50254	0.176827	13	1.11394	38	1.57978	1.1	0.0413927	6.5	3.2	166	149	9.9	3.6	1.03
	20	8M	Mix	S	3.35	90.284	1.95561	1.658	2.19094	0.756753	-0.121046	13	1.11394	23	1.36173	1.5	0.176091	8.1	3	65	118	ND	ND	1.057
	21	2	Mix	F	ND	32.35	1.50987	31.372	3.48078	9.01291	0.954865	20	1.30103	25	1.39794	1.5	0.176091	6	2.5	34	267	8.2	5.2	1.073
	22	11	Mix	F	ND	22.108	1.34455	1.054	3.14576	0.335054	-0.474885	16	1.20412	35	1.54407	1.2	0.0791812	7.9	2.9	17	121	9.3	5.4	1.062
	23	8	Mix	F	ND	38.766	1.58845	2.137	2.995	0.713523	-0.146592	13	1.11394	19	1.27875	1.1	0.0413927	8.1	2.9	99	88	9.5	4.7	1.061
	24	6M	Mix	F	ND	81.732	1.91239	1.054	1.42039	0.742052	-0.129566	13	1.11394	33	1.51851	1.1	0.0413927	6.1	2.6	27	131	9.6	7.2	1.05	Normal
	25	1	Mix	F	ND	18.414	1.26515	1.679	2.00668	0.836706	-0.0774269	9	0.954243	13	1.11394	1	0	6.2	3.4	115	124	9.9	3.9	1.035
	26	1	American Shorthair	C	3.6	17.51	1.24329	0.526	4.05032	0.129866	-0.886504	8	0.90309	26	1.41497	1.2	0.0791812	6.5	3.8	65	105	10.6	7.6	1.04
	27	1	Mix	S	2.98	31.66	1.50051	1.232	4.93814	0.249487	-0.602952	11	1.04139	23	1.36173	1.4	0.146128	7	3.8	54	105	10.8	6.9	1.04
	28	14	Mix	C	4.3	16.31	1.21245	0.576	1.90617	0.302177	-0.519739	7	0.845098	36	1.5563	1.4	0.146128	6.6	3.4	48	106	9.8	3.2	1.04
	29	10	Mix	C	4.76	25.226	1.40185	0.507	6.54625	0.0774489	-1.11098	7	0.845098	18	1.25527	1.5	0.176091	7.3	3.3	36	210	9.8	3.7	1.04
	30	12	Mix	S	3.16	25.164	1.40078	3.482	5.8762	0.592559	-0.227268	9	0.954243	16	1.20412	1.2	0.0791812	6.8	3	72	181	9.1	3.7	1.04
	31	5	Mix	C	3.18	34.646	1.53965	0.615	2.77723	0.221443	-0.654737	11	1.04139	24	1.38021	1.5	0.176091	6.3	3.1	99	112	9.7	3.3	1.04
	32	14	Mix	F	5.3	19.32	1.28601	2.214	5.22291	0.423902	-0.372735	12	1.07918	39	1.59106	1.2	0.0791812	6.5	2.5	34	156	8.4	3	1.063
	33	7	American Shorthair	C	4.86	40.236	1.60461	0.497	3.062	0.162312	-0.789649	9	0.954243	24	1.38021	1.3	0.113943	6.5	2.9	45	84	10.1	3.1	1.055
	34	1	Mix	F	2.72	15.252	1.18333	0.827	3.6818	0.224619	-0.648554	7	0.845098	20	1.30103	1.1	0.0413927	7.3	3.8	53	104	10.4	7.5	1.078	Normal
	35	1	Mix	Ｍ	2.1	82.552	1.91673	0.546	1.12138	0.486902	-0.312558	17	1.23045	46	1.66276	0.8	-0.09691	5.5	2.1	85	170	ND	ND	1.025
	36	10M	Mix	Ｆ	3	78.708	1.89602	3.391	3.75402	0.903298	-0.0441689	14	1.14613	14	1.14613	0.7	-0.154902	7.4	2.9	163	170	8.1	5.9	ND
	37	1	Mix	Ｓ	4	62.502	1.79589	0.837	2.48043	0.337441	-0.471802	17	1.23045	25	1.39794	1.4	0.146128	7.3	2.5	93	138	ND	ND	1.02
	38	1	Mix	Ｓ	2.3	32.664	1.51407	1.961	2.15505	0.909955	-0.0409802	13	1.11394	26	1.41497	0.9	-0.0457575	6.6	2.6	72	78	ND	ND	1.025
	39	1	Mix	Ｓ	2.6	62.024	1.79256	3.175	2.63959	1.20284	0.0802076	7	0.845098	23	1.36173	1	0	6.9	2.5	141	94	ND	ND	ND
	40	1	Mix	Ｍ	3.2	ND	ND	10.608	0.31349	33.8384	1.52941	ND	ND	89	1.94939	0.9	-0.0457575	7.5	3.3	414	140	8.4	6.9	ND
	41	16	Mix	Ｓ	1.8	ND	ND	208.536	0.523781	398.136	2.60003	ND	ND	27	1.43136	1.1	0.0413927	7.3	2.7	120	146	8.1	7.7	1.02
	42	2	Mix	F	5.3	ND	ND	74.21	0.363884	203.939	2.3095	ND	ND	47	1.6721	1.2	0.0791812	4.9	2.3	319	75	7	4.9	ND
	43	6M	Bengal	C	4.6	42.504	1.62843	1.497	4.40007	0.340222	-0.468238	13	1.11394	19	1.27875	1.4	0.146128	7.3	3.1	112	104	ND	ND	1.062
	44	7M	Mix	C	2.85	146.432	2.16564	5.505	3.78632	1.45392	0.16254	17	1.23045	20	1.30103	1.4	0.146128	7.8	2.5	46	94	ND	ND	1.06
	45	7M	Mix	C	3.6	44.958	1.65281	0.634	2.8657	0.221237	-0.655142	15	1.17609	21	1.32222	1.4	0.146128	7.5	2.4	70	160	ND	ND	1.049
	46	7M	Mix	S	2.6	76.656	1.88455	0.978	3.02722	0.323069	-0.490705	18	1.25527	22	1.34242	1.4	0.146128	7.6	2.3	57	123	ND	ND	1.052
	47	3Y	Mix	F	4	43.482	1.63831	0.547	1.31519	0.41591	-0.381001	7	0.845098	28	1.44716	1.4	0.146128	7.5	2.5	84	216	ND	ND	1.04
	48	10M	Mix	C	3.85	31.15	1.49346	0.558	4.98151	0.112014	-0.950727	8	0.90309	29	1.4624	1	0	7.3	2.4	61	200	ND	ND	1.076
	49	ND	Mix	F	2.1	39.74	1.59923	1.332	2.61363	0.509637	-0.292739	12	1.07918	27.7	1.44248	0.84	-0.0757207	7.96	3.7	59.3	137.8	9.7	4.6	1.07
	50	ND	Mix	M	4.1	22.188	1.34612	0.615	3.34048	0.184105	-0.734934	12	1.07918	23.6	1.37291	0.84	-0.0757207	7.51	3.41	39.5	146.2	9.3	5.3	1.08
	51	ND	Mix	M	1.8	15.128	1.17978	2.264	1.2972	1.74529	0.241868	15	1.17609	17.8	1.25042	0.45	-0.346787	6.05	3.28	13.9	223.2	9	6.9	1.045
	52	ND	Mix	M	1.5	52.764	1.72234	1.181	0.352289	3.35236	0.525351	16	1.20412	15.6	1.19312	0.33	-0.481486	6.55	2.98	23.7	171.7	10	7.1	1.02
	53	ND	Mix	F	2	18.248	1.26122	4.535	1.52334	2.97701	0.473781	15	1.17609	24	1.38021	0.44	-0.356547	6.51	3.74	51.1	160.1	10.2	8	1.065
	54	ND	Mix	F	2.9	34.612	1.53923	43.077	1.86823	23.0577	1.36282	7	0.845098	19.2	1.2833	0.85	-0.0705811	6.55	3.3	35.2	152.2	8.5	2.6	ND
	55	ND	Mix	F	3.8	46.206	1.6647	2.395	1.16061	2.06357	0.314619	10	1	19.4	1.2878	0.62	-0.207608	8.14	3.54	27.2	281	9.3	3.6	1.042
	56	ND	Mix	F	2.6	26.256	1.41923	2.849	2.92034	0.97557	-0.0107415	14	1.14613	30.9	1.48996	1.01	0.00432137	7.09	4.2	57.4	169.6	10.3	6.7	1.064
	57	ND	Mix	M	3.2	52.29	1.71842	3.119	2.85517	1.0924	0.0383837	9	0.954243	34.7	1.54033	0.72	-0.142668	7.91	2.92	46.1	169.8	8.6	4.2	ND
	58	ND	Mix	M	5.6	34.624	1.53938	0.561	2.31514	0.242317	-0.615615	14	1.14613	25.9	1.4133	0.86	-0.0655015	7.13	3.47	170.7	132.4	9.1	4.2	1.057
	59	ND	Mix	F	3.2	34.142	1.53329	4.446	2.46412	1.8043	0.256308	8	0.90309	24.6	1.39094	0.47	-0.327902	6.18	3.42	108.8	117.8	8.8	4.5	1.085
	60	ND	Mix	M	4.2	17.358	1.2395	6.737	4.44731	1.51485	0.180369	11	1.04139	24.1	1.38202	1.07	0.0293838	7.26	3.55	28.4	218.4	9.3	5.7	1.076
	61	ND	Mix	M	4	20.076	1.30268	3.768	2.17548	1.73203	0.238555	11	1.04139	23.4	1.36922	0.85	-0.0705811	7.59	4.13	94.8	157.7	10.2	5.6	1.055
	62	ND	Mix	F	3	10.236	1.01013	5.817	4.03763	1.4407	0.158572	12	1.07918	19	1.27875	0.76	-0.119186	7.53	4.08	19.7	126.8	9.8	4.6	1.09
	63	ND	Mix	M	4.5	15.57	1.19229	1.777	3.21829	0.552157	-0.257937	11	1.04139	24.5	1.38917	0.75	-0.124939	7.74	4.33	47.3	240.8	10.6	4.1	1.082
	64	ND	Mix	F	5	16.056	1.20564	0.554	3.82349	0.144894	-0.83895	13	1.11394	87.1	1.94002	0.93	-0.0315171	6.48	3.17	29	280.9	8.9	5.2	1.055
	65	ND	Mix	M	5.2	19.92	1.29929	5.146	3.73038	1.37948	0.139717	9	0.954243	14.9	1.17319	0.64	-0.19382	6.1	3.41	92	152.3	9	4.4	1.085
	66	2	Mix	S	4.1	16.84	1.22634	0.917	3.56279	0.257383	-0.58942	8	0.90309	21	1.32222	1.2	0.0791812	6.76	3.63	32.1	201	9.1	5.5	1.065	Normal
	67	2	Mix	S	3.9	24.63	1.39146	1.537	2.97621	0.516429	-0.286989	11	1.04139	19.6	1.29226	1	0	7.11	3.44	61.9	206.8	9.3	5.7	1.065
	68	5	Mix	S	2.4	36.096	1.55746	2.666	3.2276	0.826001	-0.0830193	ND	ND	19.3	1.28556	0.73	-0.136677	6.42	3.83	40.7	151.8	10.2	4.6	1.06
	69	9	Mix	S	2.66	18.772	1.27351	2.347	5.04319	0.46538	-0.332193	13	1.11394	22.9	1.35984	1.01	0.00432137	6.41	3.75	42.2	180.5	9.6	6.7	1.08
	70	6M	Mix	S	3.28	15.258	1.1835	0.865	3.25553	0.265702	-0.575606	ND	ND	26.2	1.4183	1.04	0.0170333	6.37	3.97	62.9	166.7	9.8	5.2	1.072
	71	5M	Mix	S	2.56	15.214	1.18224	2.245	2.61309	0.859137	-0.0659378	14	1.14613	24.3	1.38561	0.91	-0.0409586	6.59	3.93	27.1	119.6	10.2	6.5	1.065
	72	5M	Mix	S	2.84	17.102	1.23305	1.245	2.47343	0.50335	-0.29813	12	1.07918	24.9	1.3962	1.04	0.0170333	6.54	3.92	38.4	183.3	10.1	7.6	1.06	Normal
	73	9	Mix	S	5.86	12.224	1.08721	0.495	2.29652	0.215543	-0.666466	14	1.14613	18.4	1.26482	1.19	0.075547	6.71	3.96	47	170.2	9.1	5.2	1.03
	74	8M	Mix	C	3.28	21.85	1.33945	0.685	1.8403	0.372223	-0.429197	20	1.30103	32	1.50515	1.35	0.130334	6.49	3.69	31.1	192.5	9.8	8.4	1.035
	75	7M	Mix	C	3.7	12.816	1.10775	0.588	3.65589	0.160836	-0.793616	11	1.04139	23.4	1.36922	1.1	0.0413927	6.21	4.23	50.8	143.7	10.5	6.3	1.065	Normal
	76	1	Mix	C	5	36.018	1.55652	1.097	1.77512	0.617986	-0.209021	11	1.04139	30.5	1.4843	0.92	-0.0362122	6.18	3.59	24.6	109.9	9.6	5.2	1.052	Normal
	77	7M	Mix	S	2.98	35.642	1.55196	0.873	1.71926	0.507778	-0.294326	18	1.25527	29.7	1.47276	0.92	-0.0362122	6.86	3.54	54.2	115.7	10.1	7.4	1.046
	78	7M	Mix	S	2.64	16.722	1.22329	1.208	3.29014	0.367158	-0.435147	20	1.30103	23.8	1.37658	0.77	-0.113509	6.98	3.64	31.9	120.3	10.8	8.5	1.055
	79	8M	Mix	S	2.74	30.484	1.48407	0.94	2.68971	0.34948	-0.456578	19	1.27875	21.6	1.33445	0.83	-0.0809219	7.34	3.7	38	128.5	10.8	8.4	1.047
	80	9M	Mix	S	2.3	20.594	1.31374	0.997	5.44552	0.183086	-0.737344	18	1.25527	22.1	1.34439	1.06	0.0253059	6.48	3.42	25.3	162.1	9.8	7.1	1.054
	81	10M	Mix	S	2.5	25.378	1.40446	0.813	2.15086	0.377988	-0.422522	14	1.14613	30	1.47712	0.78	-0.107905	6.33	3.86	126.3	175.2	10.5	8.2	1.043
	82	7M	Mix	S	3.35	21.544	1.33333	1.141	2.41259	0.472936	-0.325198	15	1.17609	25.9	1.4133	0.96	-0.0177288	6.58	3.97	84.2	191.7	10.2	8	1.036
	83	1	Mix	S	3.22	11.894	1.07533	0.543	1.75058	0.310183	-0.508382	12	1.07918	23.1	1.36361	0.99	-0.00436481	6.91	4.11	69.9	104.5	10.6	5.5	1.032
	84	ND	Mix	F	3.1	15.408	1.18775	1.064	2.13547	0.498251	-0.302552	10	1	26.6	1.42488	0.65	-0.187087	7.12	3.73	34.5	186.8	9.9	5.7	1.052
	85	ND	Mix	F	3.75	54.878	1.7394	7.788	1.78137	4.37192	0.640672	8	0.90309	29.7	1.47276	1.46	0.164353	7.02	3.38	55.2	158.5	9.8	4.9	1.053
	86	ND	Mix	F	3.6	7.328	0.864985	0.786	2.99762	0.262208	-0.581354	8	0.90309	23.8	1.37658	0.55	-0.259637	7.36	3.85	52	160.8	9.7	5.6	1.064
	87	ND	Mix	F	2.6	9.662	0.985067	1.508	2.32022	0.64994	-0.187127	9	0.954243	17.9	1.25285	0.46	-0.337242	6.81	4.03	52	179.8	10.5	5.6	1.059
	88	ND	Mix	F	2.85	12.542	1.09837	1.103	2.85906	0.385791	-0.413648	ND	ND	22.1	1.34439	0.58	-0.236572	7.71	4.13	55.6	154.1	10.8	6.7	1.066
	89	ND	Mix	F	2.8	13.962	1.14495	1.003	1.689	0.593844	-0.226328	11	1.04139	22.9	1.35984	0.53	-0.275724	6.8	3.84	54	213.4	10.5	7.9	1.047
	90	ND	Mix	F	3.2	21.044	1.32313	1.702	2.48957	0.683653	-0.165164	12	1.07918	20.6	1.31387	0.62	-0.207608	6.95	3.97	24.8	208.1	10.5	5.4	1.059
	91	ND	Mix	F	3	15.968	1.20325	0.621	2.95144	0.210406	-0.676942	11	1.04139	20.7	1.31597	0.81	-0.091515	7.43	3.25	36.3	204.3	9.3	4.5	1.055
	92	ND	Mix	F	3.5	59.208	1.77238	1.557	1.64281	0.947767	-0.0232985	11	1.04139	25.3	1.40312	0.59	-0.229148	8.56	3.57	50.4	186.9	9.7	4.4	1.038
	93	ND	Mix	F	2.5	12.692	1.10353	26.604	1.75058	15.1973	1.18177	11	1.04139	17.4	1.24055	0.72	-0.142668	9.21	3.43	47.5	142.7	10.5	4	1.03
	94	ND	Mix	M	4.3	14.1	1.14922	0.85	3.46158	0.245553	-0.609855	15	1.17609	19.2	1.2833	0.97	-0.0132283	8.63	2.81	16.7	269.2	9.4	4.7	1.047
	95	ND	Mix	F	3.35	11.602	1.06453	0.551	2.27403	0.242301	-0.615644	5	0.69897	19.9	1.29885	0.42	-0.376751	7.16	3.1	44.7	291.1	9	3.8	1.066
	96	ND	Mix	M	4.3	19.296	1.28547	0.593	3.39791	0.174519	-0.758157	11	1.04139	21.1	1.32428	0.97	-0.0132283	7.81	3.38	34.2	212.9	9.7	5.7	1.054
	97	ND	Mix	M	ND	17.488	1.24274	1.219	3.13618	0.388689	-0.410398	9	0.954243	20.6	1.31387	0.66	-0.180456	7.4	3.63	34.8	184.1	9.3	5.4	1.061
	98	ND	Mix	F	3.5	14.144	1.15057	3.289	2.50496	1.31299	0.118263	5	0.69897	26.4	1.4216	0.8	-0.09691	8.48	2.65	22.8	103.6	9.5	5.5	1.053
	99	ND	Mix	F	3.5	14.616	1.16483	5.081	3.10539	1.63619	0.213833	13	1.11394	20.5	1.31175	0.58	-0.236572	7.04	3.33	157	210.1	9.2	4.5	1.053
	100	ND	Siamese	F	ND	ND	ND	38.903	0.73	53.2918	1.72666	ND	ND	39	1.59106	1.5	0.176091	7	3.77	50.8	120.2	ND	ND	1.013
II	101	4	Mix	S	3.3	ND	ND	0.496	0.66	0.751515	-0.124062	12	1.07918	31.3	1.49554	1.7	0.230449	ND	ND	ND	ND	ND	ND	1.012
	102	1	Norwegian Forest Cat	M	4.2	ND	ND	0.508	0.088	5.77273	0.761381	ND	ND	56	1.74819	2.6	0.414973	6.8	ND	ND	152	ND	ND	1.007
	103	5	Mix	Ｓ	3.2	20.466	1.31103	0.837	3.12412	0.267915	-0.572003	20	1.30103	26	1.41497	1.8	0.255273	6.6	2.2	42	172	ND	ND	1.03
	104	19	Mix	M	3.05	49.228	1.69221	1.028	3.4038	0.302015	-0.519971	16	1.20412	54	1.73239	2.6	0.414973	6.8	3.1	77	133	11.1	5.3	1.024
	105	21	American Shorthair	S	3.1	33.668	1.52722	1.118	2.87909	0.388317	-0.410813	17	1.23045	37	1.5682	2.7	0.431364	7.1	2.9	44	105	10.4	3.4	1.018
	106	8	American Shorthair	S	3.4	ND	ND	1.879	1.5	1.25267	0.0978355	ND	ND	34.9	1.54283	2.6	0.414973	7.05	3.81	34.1	114	11.4	5.3	1.017
	107	16	Chinchilla lanigera	Ｓ	2.9	44.75	1.65079	2.579	1.46055	1.76577	0.246935	10	1	35	1.54407	2.1	0.322219	7	2.9	26	185	8.6	5.7	1.025
	108	8	Scottish Fold	S	4.1	ND	ND	2.724	0.48	5.675	0.753966	ND	ND	30.2	1.48001	1.8	0.255273	ND	ND	ND	103.4	ND	ND	1.018
	109	8	American Shorthair	S	3.4	ND	ND	3.366	0.6	5.61	0.748963	ND	ND	28.4	1.45332	2.2	0.342423	7.79	3.43	25.2	84.7	10.1	4.9	1.013
	110	5	Maine Coon	S	3.3	ND	ND	8.634	1.34	6.44328	0.809107	ND	ND	57.3	1.75815	2.2	0.342423	7.14	4.03	46	84.5	ND	ND	1.025
	111	16	Mix	C	3.5	655.94	2.81686	27.965	0.726996	38.4665	1.58508	23	1.36173	55	1.74036	2.8	0.447158	7.4	2.9	160	116	9.4	4.7	1.016
	112	17	Mix	F	ND	ND	ND	31.6	0.1407	224.591	2.35139	ND	ND	74	1.86923	2.7	0.431364	ND	ND	ND	ND	ND	ND	1.025	Fig 2A. Lane 1
	113	8	Mix	M	ND	ND	ND	135.3	0.17	795.882	2.90085	ND	ND	48.3	1.68395	2.5	0.39794	ND	ND	ND	ND	ND	ND	1.025	Fig 2A. Lane 3
	114	9	Mix	C	4.36	ND	ND	36.891	2.62	14.0805	1.14862	ND	ND	31.4	1.49693	1.7	0.230449	ND	ND	ND	143.9	ND	ND	1.029
III	115	19	Mix	S	2.55	45.484	1.65786	5.118	2.37719	2.15297	0.333037	17	1.23045	39	1.59106	3.2	0.50515	7.3	2.7	25	149	9.8	3.7	1.018
	116	17	Mix	C	3.82	571.91	2.75733	4.556	0.767089	5.93934	0.773738	29	1.4624	47	1.6721	3.2	0.50515	6.2	2.4	114	81	10	3.8	1.01
	117	14	Mix	M	4.7	ND	ND	63.337	0.23105	274.126	2.43795	ND	ND	130	2.11394	3.5	0.544068	8.2	3.5	31	172	9.1	>16.1	1.007
	118	10	Mix	S	2.1	ND	ND	7.365	0.39	18.8846	1.27611	ND	ND	91.8	1.96284	3.8	0.579784	5.59	2.9	35	140.9	9.2	7.8	1.015
	119	18	Mix	S	2.7	120.936	2.08256	2.023	5.31255	0.380797	-0.419307	30	1.47712	56	1.74819	4.1	0.612784	7	3.2	44	116	11.2	5.1	1.028
	120	17	Mix	S	2.18	60.664	1.78293	0.645	0.398562	1.61832	0.209063	22	1.34242	64	1.80618	4.5	0.653213	7.3	2.6	25	137	9.1	6.3	1.015
	121	7	Mix	C	4.06	ND	ND	0.913	2.51	0.363745	-0.439203	ND	ND	57	1.75587	4.5	0.653213	ND	ND	ND	101.5	10.6	4.2	1.023
	122	4	Mix	F	ND	ND	ND	27.9	0.1235	225.911	2.35394	ND	ND	51.9	1.71517	3.5	0.544068	ND	ND	ND	ND	ND	ND	1.02	Fig 2A. Lane 5
	123	12	Mix	M	2.5	ND	ND	27.741	0.233059	119.03	2.07566	ND	ND	112.2	2.04999	4.84	0.684845	7.4	2.8	58	108	7.8	ND	1.01
IV	124	ND	Mix	M	3.9	10.204	1.00877	40.674	0.565117	71.9745	1.85718	42	1.62325	135.3	2.1313	10.48	1.02036	7.07	2.66	92.3	130.4	8.4	9.1	1.008
	125	9	Mix	C	ND	60.196	1.77957	10.198	0.951352	10.7195	1.03017	66	1.81954	161	2.20683	12.7	1.1038	8.2	2.9	21	94	10.3	10.7	1.012
	126	7	Singapura	S	2.34	ND	ND	585.216	0.475	1232.03	3.09062	ND	ND	130	2.11394	13.6	1.13354	8	ND	ND	ND	ND	ND	1.011
	127	11	Mix	S	3	65.556	1.81661	0.93	3.7153	0.250316	-0.601511	11	1.04139	22	1.34242	15	1.17609	7.6	2.7	337	114	ND	ND	1.017
	128	14	Mix	F	ND	ND	ND	259.9	0.0412	6308.25	3.79991	ND	ND	140	2.14613	8.7	0.939519	ND	ND	ND	ND	ND	ND	1.01	Fig 2A. Lane 2
	129	10	Mix	M	ND	ND	ND	32	0.064	500	2.69897	ND	ND	97	1.98677	6.1	0.78533	ND	ND	ND	ND	ND	ND	1.01	Fig 2A. Lane 4
	130	14	Mix	M	ND	ND	ND	6.9	0.0707	97.5955	1.98943	ND	ND	68.7	1.83696	5.3	0.724276	ND	ND	ND	ND	ND	ND	1.015	Fig 2A. Lane 6
	131	8	Mix	M	ND	ND	ND	10.1	0.0196	515.306	2.71207	ND	ND	140	2.14613	8.7	0.939519	ND	ND	ND	ND	ND	ND	1.01	Fig 2A. Lane 7
	132	12	Mix	F	ND	ND	ND	2.4	0.0135	177.778	2.24988	ND	ND	140	2.14613	11.3	1.05308	ND	ND	ND	ND	ND	ND	1.015	Fig 2A. Lane 8
	133	13	Mix	M	ND	ND	ND	10.2	0.053	192.453	2.28432	ND	ND	114.6	2.05918	6.4	0.80618	ND	ND	ND	ND	ND	ND	1.007	Fig 2A. Lane 9
	134	9	Mix	C	5.6	ND	ND	19.788	0.26	76.1077	1.88143	ND	ND	258.4	2.41229	20.48	1.31133	ND	ND	ND	ND	ND	ND	1.012
Mix: Japanese short-haired cat, M: male, C: castrated male, F: female, S: spayed female, ND : no data
Samples of case no. 112, 113, 122, and 128-133 were collected in 2005 for our previous study 15. Other samples were collected between 2016 and 2018.

## Sheet: Sheet1
Case no.	Age	Breed	Sex	B.W (kg)	sL-FABP (ng/mL)	Log sL-FABP	uL-FABP (ng/mL)	uCre (mg/mL)	uL-FABP/uCre	Log uL-FABP/uCre	SDMA (μg/dL)	Log SDMA	BUN (mg/dL)	Log BUN	sCre (mg/dL)	Log sCre	TP (g/dL)	Alb (g/dL)	ALT (U/L)	Glu (mg/dL)	Ca (mg/dL)	P (mg/dL)	USG	Others
76	1	Mix	C	5	36.018	1.55652	1.097	1.77512	0.617986	-0.209021	11	1.04139	30.5	1.4843	0.92	-0.0362122	6.18	3.59	24.6	109.9	9.6	5.2	1.052
24	6M	Mix	F	ND	81.732	1.91239	1.054	1.42039	0.742052	-0.129566	13	1.11394	33	1.51851	1.1	0.0413927	6.1	2.6	27	131	9.6	7.2	1.05
66	2	Mix	S	4.1	16.84	1.22634	0.917	3.56279	0.257383	-0.58942	8	0.90309	21	1.32222	1.2	0.0791812	6.76	3.63	32.1	201	9.1	5.5	1.065
72	5M	Mix	S	2.84	17.102	1.23305	1.245	2.47343	0.50335	-0.29813	12	1.07918	24.9	1.3962	1.04	0.0170333	6.54	3.92	38.4	183.3	10.1	7.6	1.06
5	6M	Mix	C	3.15	15.698	1.19584	1.726	4.2251	0.408512	-0.388796	13	1.11394	26	1.41497	1.2	0.0791812	6.1	3.6	40	96	11	8.8	1.04
17	1	Mix	C	4.05	21.718	1.33682	1.787	4.60532	0.388029	-0.411136	10	1	25	1.39794	1	0	6.9	3.7	46	93	10.5	7.9	1.04
75	7M	Mix	C	3.7	12.816	1.10775	0.588	3.65589	0.160836	-0.793616	11	1.04139	23.4	1.36922	1.1	0.0413927	6.21	4.23	50.8	143.7	10.5	6.3	1.065
34	1	Mix	F	2.72	15.252	1.18333	0.827	3.6818	0.224619	-0.648554	7	0.845098	20	1.30103	1.1	0.0413927	7.3	3.8	53	104	10.4	7.5	1.078
15	6M	Mix	C	4.36	44.686	1.65017	5.161	4.32395	1.19358	0.0768528	8	0.90309	25	1.39794	0.8	-0.09691	7.4	3.5	53	111	10.7	7.7	1.04
